# Supplementary material for: Neurotrophic Factors in Experimental Cerebral Acanthamoebiasis
Source: Int J Mol Sci. 2022 Apr 29;23(9):4931. doi: 10.3390/ijms23094931 (PMC9103668; doi:10.3390/ijms23094931)
Supplement: Supplementary file 1 [file ijms-23-04931-s001.zip]

Archive with 1 entries (1 files):
- ijms-1654907-supplementary.pdf
